# Supplementary material for: Identification and External Validation of a Transcription Factor-Related Prognostic Signature in Pediatric Neuroblastoma
Source: J Oncol. 2021 Dec 28;2021:1370451. doi: 10.1155/2021/1370451 (PMC8727167; doi:10.1155/2021/1370451)
Supplement: Supplementary Materials — Table S1: 1639 TFs from public literature. Table S2: clinical and pathologic factors of the datasets used in this study. Table S3: 65 TFs with P ≤ 0.01 after univariate Cox regression. Table S4: predictions for the target genes of the eight TFs. [file 1370451.f1.zip]

Archive with 4 entries (4 files):
- 1370451.f1/Table S1 (1).docx
- 1370451.f1/Table S2 (1).docx
- 1370451.f1/Table S3 (1).docx
- 1370451.f1/Table S4.docx
